# Supplementary material for: Physiological modulation of BiP activity by trans-protomer engagement of the interdomain linker
Source: eLife. 2015 Oct 16;4:e08961. doi: 10.7554/eLife.08961 (PMC4608358; doi:10.7554/eLife.08961)
Supplement: Supplementary file 1. — Plasmids used. DOI: http://dx.doi.org/10.7554/eLife.08961.026 [file elife08961s001.xlsx]

## Sheet: Sheet1
ID	Plasmid name	Description	Reference	First appearance	Label in figure
173	haBiP_27-654_pQE10	Bacterial expression of His6-tagged wildtype hamster BiP	PMID: 22869598	Figure 1B	wt
174	haBiP_27-553_pQE10	Bacterial expression of His6-tagged hamster BiP with a C-terminal truncation of the lid structure	PMID: 22869598	Figure 3-supplement 1A	lidless
182	haBiP_27-654_V461F_pQE10	Bacterial expression of His6-tagged substrate binding-deficient V461F mutant hamster BiP	PMID: 22869598	Figure 2A	V461F
700	D1ER_Cameleon_pCDNA3	Mammalian expression of ER-targeted D1 Cameleon (PMID: 1558558)	PMID: 23589496	Figure 9B	D1ER cameleon
838	haBiP_27-654_T229A_pQE10	Bacterial expression of His6-tagged T229A hamster BiP mutant	This study	Figure 2-supplement 2A	T229A
859	haBiP_19-654_pCA528	Bacterial expression of His6-Smt3-tagged hamster BiP. Ulp1 cleavage yields mature hamster BiP 19-654	This study	Figure 7B	Authentic BiP
885	haBiP_27-651_V461F_ADDA_E652C_pQE10	Bacterial expression of His6-tagged substrate binding-deficient V461F mutant hamster BiP carrying with an ADDA linker mutation and C-terminal cysteine	This study	Figure 2A	ADDA-V461F
868	haBiP_27-651_V461F_C652_pQE10	Bacterial expression of His6-tagged substrate binding-deficient V461F mutant hamster BiP carrying a C-terminal cysteine for covalent attachment of a fluorescent dye	This study	Figure 3B	V461F-LY
984	haBiP_27-654_ADDA_V2_pQE10	Bacterial expression of His6-tagged linker mutant hamster BiP	This study	Figure 2A	ADDA
1174	haBiP_27-553_ADDA_pQE10	Bacterial expression of His6-tagged linker mutant hamster BiP with a C-terminal truncation of the lid structure	This study	Figure 3-supplement 1A	ADDA-lidless
1204	A1AT_NHK_pCDNA5_FRT_TO_3XFLAG_C-term	Mammalian expression of ER-targeted null Hong Kong variant of α1-antitrypsin (PMID: 12736254)	PMID: 25073928	Figure 11A	AAT-NHK-3xFLAG
1216	haBiP-S649A_3XFLAG_KDEL_pCDNA5_FRT_TO	Mammalian expression of full-length hamster BiP with S649A mutation to reduce reactivity of antiserum against the C-terminal peptide of BiP (PMID: 7612964)	This study	Figure 7C	BiP-S649E-3xFLAG
1219	haBiP_1-650_S649A_ADDA_3XFLAG_KDEL_pCDNA5_FRT_TO	Mammalian expression of C-terminally 3XFLAG-KDEL-tagged hamster BiP with an ADDA linker and a S649A mutation	This study	Figure 7C	BiP-ADDA-S649E-3xFLAG
1240	IgHC_pCEFL_neo	pCEFL_neo-based mammalian expression of mouse-human IgHC fusion (PMID:7612964 and PMID:3111940)	This study	Figure 11B	IgHC
1287	haBiP_1-654_pCEFL_neo	Mammalian expression of untagged full length hamster BiP	This study	Figure 7D	BiP
1288	haBiP_1-654_ADDA_pCEFL_neo	Mammalian expression of untagged full length ADDA linker mutant hamster BiP	This study	Figure 7D	BiP-ADDA
1290	haBiP_1-650_V461F_3XFLAG_KDEL_pCEFL_neo	Mammalian expression of 3XFLAG-tagged full length V461F hamster BiP	This study	Figure 7D	BiP- V461F-3xFLAG
1548	haBiP_27-650_WT_3XFLAG_KDEL_pQE10	Bacterial expression of haBiP 27-650 WT with N-term His6-tag and C-term 3XFLAG-tag, the marker in cross-linking experiments	This study	Figure 6B	BiP-3xFLAG
1536	haBiP_19-650_V461F_L416*_H6_pET30a (MP2)	pBpa derivatization at AMBER codon L416	This study	Figure 6B	BiP-V461F-L416/pBpa
1537	haBiP_19-650_V461F_L417*_H6_pET30a (MP4)	pBpa derivatization at AMBER codon L417	This study	Figure 6B	BiP-V461F-L417/pBpa
1555	haBiP_19-650_V461F_R510*_H6_pET30a (MP2)	pBpa derivatization at AMBER codon R510	This study	Figure 6B	BiP-V461F-R510/pBpa
1556	haBiP_19-650_V461F_T518*_H6_pET30a (MP4)	pBpa derivatization at AMBER codon T518	This study	Figure 6B	BiP-V461F-T518/pBpa
1576	haBiP_19-650_V461F_L414*_H6_pET30a (MP1)	pBpa derivatization at AMBER codon L414	This study	Figure 6B	BiP-V461F-L414/pBpa
1577	haBiP_19-650_V461F_V419*_H6_pET30a (MP1)	pBpa derivatization at AMBER codon V419	This study	Figure 6B	BiP-V461F-V416/pBpa
1539	pSup-BpaRS-6TRN	Amber codon suppressor plasmid	PMID: 16554830	Figure 6B	pSup-BpaRS-6TRN
1567	haBiP-T37G_27-654_pQE10	Bacterial expression of His6-tagged T37G mutan hamster BiP which is locked in the ADP-bound conformation (PMID: 7592894)	This study	Figure 5A	T37G
1568	haBiP-G226D_27-654_pQE10	Bacterial expression of His6-tagged ATP binding-deficient G226D mutant hamster BiP (PMID: 7592894)	This study	Figure 5A	D226D
